# Supplementary material for: East Siberian Arctic inland waters emit mostly contemporary carbon
Source: Nat Commun. 2020 Apr 2;11:1627. doi: 10.1038/s41467-020-15511-6 (PMC7118085; doi:10.1038/s41467-020-15511-6)
Supplement: Supplementary file 4 — Supplementary Data 1 [file 41467_2020_15511_MOESM4_ESM.xlsx]

## Sheet: Table S1
Site	Sample location	Date	Carbon	code	volume (ml CO2)	δ13C (‰ ± 0.1) - UK	δ13C (‰ ± 0.1) - RU	14C (pmC)	14C ± 1σ	Age (yBP)	Age ± 1σ	εC (≈ δ13CO2 − δ13C-CH4)	Notes
S01	Fluvial	2016-08-05	DOC	SUERC-70067	6.38	-29.3	-	103.34	0.95	-	-	-
S03	Fluvial	2016-08-05	DOC	SUERC-70069	3.27	-29.5	-	89.32	0.83	907	75	-
P01	Ponds	2016-08-07	DOC	SUERC-70058	17.84	-29.4	-	103.18	0.94	-	-	-
P02	Ponds	2016-08-07	DOC	SUERC-70063	10.96	-29.9	-	105.03	0.97	-	-	-
P03	Ponds	2016-08-07	DOC	SUERC-70064	10.39	-29.8	-	105.1	0.97	-	-	-
P08	Ponds	2016-08-07	DOC	SUERC-70065	7.51	-29	-	101.81	0.92	-	-	-
P11	Ponds	2016-08-07	DOC	SUERC-70066	11.49	-28.9	-	101.19	0.93	-	-	-
L08	Small lakes	2016-08-06	DOC	SUERC-70074	4.84	-28.6	-	90.75	0.83	780	74	-
L10	Small lakes	2016-08-06	DOC	SUERC-70075	4.86	-29.2	-	97.71	0.9	187	74	-
L01	Thermokarst lake	2016-08-08	DOC	SUERC-70076	3.5	-27	-	2.59	0.96	29355	2967	-	δ13C taken as median value from Leuvan analyses (n = 3); see supplementary Table S4
TK	Yedoma meltwater	2016-08-08	DOC	SUERC-70077	3.84	-26.2	-	5.38	0.93	23478	1388	-
S01	Fluvial	2016-08-05	POC	SUERC-70309	1.98	-31.9	-	99.31	0.46	-	-	-
S03	Fluvial	2016-08-05	POC	SUERC-70310	4.35	-31.9	-	84.22	0.38	1380	36	-
P01	Ponds	2016-08-07	POC	SUERC-70301	2.01	-31.8	-	101.48	0.44	-	-	-
P02	Ponds	2016-08-07	POC	SUERC-70302	2.17	-33	-	102.27	0.47	-	-	-
P03	Ponds	2016-08-07	POC	SUERC-70303	1.31	-33.5	-	96.29	0.45	304	37	-
P08	Ponds	2016-08-07	POC	SUERC-70304	1.63	-33.7	-	93.38	0.43	550	37	-
P11	Ponds	2016-08-07	POC	SUERC-70305	2.41	-33	-	99.71	0.46	-	-	-
L08	Small lakes	2016-08-06	POC	SUERC-70311	2.4	-31	-	81.14	0.39	1679	38	-
L10	Small lakes	2016-08-06	POC	SUERC-70312	5.66	-31	-	96.11	0.44	318	37	-
L01	Thermokarst lake	2016-08-08	POC	SUERC-70313	6.87	-30.6	-	59.38	0.34	4187	46	-
TK	Yedoma meltwater	2016-08-08	POC	SUERC-70314	7.93	-30.9	-	5.13	0.47	23857	737	-
S01	Fluvial	2016-08-05	CO2	SUERC-70285	33.3	-17.3	-	108.15	0.5	-	-	-
S03	Fluvial	2016-08-05	CO2	SUERC-70292	3.5	-18.3	-	99.73	0.46	22	37	-
P01	Ponds	2016-08-07	CO2	SUERC-70279	34.9	-21.6	-	106.84	0.47	-	-	-
P02	Ponds	2016-08-07	CO2	SUERC-70281	6.5	-16.1	-	107.76	0.5	-	-	-
P03	Ponds	2016-08-07	CO2	SUERC-70282	5.3	-12.1	-	107.45	0.5	-	-	-
P08	Ponds	2016-08-07	CO2	SUERC-70283	17.8	-14	-	103.89	0.48	-	-	-
P11	Ponds	2016-08-07	CO2	SUERC-70284	29.3	-20.3	-	107.16	0.47	-	-	-
L08	Small lakes	2016-08-06	CO2	SUERC-70293	2.3	-13.8	-	96.68	0.45	271	37	-
L10	Small lakes	2016-08-06	CO2	SUERC-70294	2.4	-14.3	-	98.77	0.46	99	37	-
L01	Thermokarst lake	2016-08-08	CO2	SUERC-70295	1.5	-13.7	-	85.76	0.4	1234	38	-
TK	Yedoma meltwater	2016-08-08	CO2	SUERC-70299	12.8	-22.9	-	47.64	0.33	5957	56	-
S01	Fluvial	2016-08-06	CH4	SUERC-70089	38.2	-55.9	-54.6149	108.546	0.64393	-	-	37.3
S03	Fluvial	2016-08-06	CH4	UCIAMS-182234	0.35	-	-62.3023	94.7271	0.568329	435.144	48.3403	44
P01	Ponds	2016-08-08	CH4	SUERC-70084	3.02	-60	-60.6538	104.561	0.574507	-	-	39.1
P02	Ponds	2016-08-08	CH4	SUERC-70085	3.98	-57.7	-57.3543	107.487	0.588784	-	-	41.3
P03	Ponds	2016-08-08	CH4	SUERC-70086	5.9	-54.9	-54.9958	108.817	0.561595	-	-	42.9
P08	Ponds	2016-08-08	CH4	SUERC-70087	11.83	-46.6	-46.6909	104.944	0.600473	-	-	32.7
P11	Ponds	2016-08-08	CH4	SUERC-70088	8.63	-57.5	-56.1385	106.039	0.633097	-	-	35.8
L08	Small lakes	2016-08-07	CH4	UCIAMS-182235	0.84	-	-59.4066	93.3238	0.565439	555.039	48.8191	45.6
L10	Small lakes	2016-08-07	CH4	SUERC-70093	1.93	-60.6	-59.8333	92.8423	0.560348	596.595	48.6299	45.5
L01	Thermokarst lake	2016-08-09	CH4	UCIAMS-182236	0.87	-	-63.7629	55.0092	0.93909	4801.08	138.319	50.1
TK	Yedoma meltwater	-	CH4	-	-	-	-	-	-	-	-	-
