# Supplementary material for: East Siberian Arctic inland waters emit mostly contemporary carbon
Source: Nat Commun. 2020 Apr 2;11:1627. doi: 10.1038/s41467-020-15511-6 (PMC7118085; doi:10.1038/s41467-020-15511-6)
Supplement: Supplementary file 5 — Supplementary Data 2 [file 41467_2020_15511_MOESM5_ESM.xlsx]

## Sheet: Sheet1
Site	Sample location	Date	DOC (mg C L-1)	δ13C-DOC (‰) - Leuven	POC (mg C L-1)	CO2 (mg C L-1)	CO2 emissions (mg C m-2 d-1)	CH4 (mg C L-1)	CH4 emissions (mg C m-2 d-1)	a350 (m-1)	Slope ratio (SR)	E2 : E3 ratio	Biological index (BIX)	Humification Index (HIX)	Fluorescence Index (FI)	Total Fluorescence (Raman units)	%C1	%C2	%C3	%C4	%C5
L01	Thermokarst lake	2016-08-01	8.02957	-26.9638	6.36529	0.694627	869.683	0.0125371	22.0107	4.0798	1.19175	11.2217	0.677888	0.885823	1.65013	1.09552	19.5134	40.6643	22.7146	8.34268	8.76506
L01	Thermokarst lake	2016-08-05	7.30684	-27.0793	1.1369	0.523539	265.016	0.0198145	17.3259	4.49176	1.19971	10.3297	0.695263	0.870928	1.7537	1.15899	18.9771	40.1105	22.9648	8.65089	9.29672
L01	Thermokarst lake	2016-08-08	8.08292	-26.8541	0.699721	0.369084	111.517	0.0218108	17.3298	4.32091	1.32398	10.8666	0.678123	0.869528	1.68408	1.18346	19.1399	40.8576	22.4944	8.23579	9.27235
L02	Thermokarst lake	2016-08-01	5.05448	-27.2183	0.927187	0.425804	387.698	0.0110813	20.2104	-	-	-	-	-	-	-	-	-	-	-	-
L02	Thermokarst lake	2016-08-05	5.29555	-26.6956	1.00045	0.383539	135.133	0.0176958	15.6619	-	-	-	-	-	-	-	-	-	-	-	-
L02	Thermokarst lake	2016-08-08	7.71091	-27.1253	0.922191	0.360187	117.661	0.018384	15.3105	-	-	-	-	-	-	-	-	-	-	-	-
L03	Thermokarst lake	2016-08-01	7.39507	-27.0391	1.46484	0.488863	504.211	0.0109925	20.964	-	-	-	-	-	-	-	-	-	-	-	-
L03	Thermokarst lake	2016-08-05	5.32981	-26.8678	13.5623	0.850632	561.254	0.026244	22.7581	-	-	-	-	-	-	-	-	-	-	-	-
L03	Thermokarst lake	2016-08-08	4.96202	-27.2682	2.50144	0.822588	521.198	0.0159806	14.0557	-	-	-	-	-	-	-	-	-	-	-	-
L04	Thermokarst lake	2016-08-01	7.54713	-27.2144	-	0.357057	227.995	0.0189654	33.9244	-	-	-	-	-	-	-	-	-	-	-	-
L04	Thermokarst lake	2016-08-05	5.85261	-27.3886	0.982947	0.34421	96.5434	0.022248	19.4244	-	-	-	-	-	-	-	-	-	-	-	-
L04	Thermokarst lake	2016-08-08	6.22321	-27.4405	0.715886	0.379236	124.148	0.0210457	17.4106	-	-	-	-	-	-	-	-	-	-	-	-
L05	Thermokarst lake	2016-08-01	8.13298	-27.3455	1.33251	0.430112	350.602	0.0222912	39.0534	-	-	-	-	-	-	-	-	-	-	-	-
L05	Thermokarst lake	2016-08-05	5.08232	-27.4219	0.697118	0.325386	79.4137	0.0208451	18.1323	-	-	-	-	-	-	-	-	-	-	-	-
L05	Thermokarst lake	2016-08-08	5.73388	-27.371	0.813524	0.237697	-1.00925	0.0165343	13.2225	-	-	-	-	-	-	-	-	-	-	-	-
L06	Small lakes	2016-08-02	8.88387	-27.7126	0.735574	0.482013	371.47	0.00729428	11.3187	-	-	-	-	-	-	-	-	-	-	-	-
L06	Small lakes	2016-08-07	7.06546	-27.5491	1.21896	0.656846	524.299	0.00973251	11.8369	-	-	-	-	-	-	-	-	-	-	-	-
L06	Small lakes	2016-08-09	8.64092	-27.8937	0.885223	0.518199	363.541	0.0101601	12.5724	-	-	-	-	-	-	-	-	-	-	-	-
L07	Small lakes	2016-08-02	7.42589	-27.5687	1.08662	0.582586	539.541	0.00995231	15.3567	-	-	-	-	-	-	-	-	-	-	-	-
L07	Small lakes	2016-08-07	5.31729	-27.6333	0.724491	0.541832	382.664	0.0130788	15.8093	-	-	-	-	-	-	-	-	-	-	-	-
L07	Small lakes	2016-08-09	9.65666	-27.646	1.40977	0.516845	361.212	0.0164935	20.3686	-	-	-	-	-	-	-	-	-	-	-	-
L08	Small lakes	2016-08-02	8.67581	-27.7194	1.38644	0.522754	451.212	0.0197353	30.8077	10.8834	1.01266	6.12634	0.58223	0.909292	1.60597	1.95438	22.0894	41.6604	21.2097	8.10165	6.93881
L08	Small lakes	2016-08-07	7.86907	-27.6128	3.9241	0.639261	386.373	0.0153272	14.3306	12.3573	0.938333	5.73818	0.584498	0.917391	1.6042	2.11291	21.7877	42.5354	21.2543	7.82674	6.59588
L08	Small lakes	2016-08-09	8.75856	-27.5609	3.00798	0.540158	393.403	0.0221447	27.4146	12.5863	0.952386	5.76412	0.618202	0.930963	1.63513	1.99321	23.2839	39.5287	22.8767	8.80963	5.50111
L09	Small lakes	2016-08-02	9.41778	-27.6372	2.07934	0.457197	349.972	0.00579651	9.21314	-	-	-	-	-	-	-	-	-	-	-	-
L09	Small lakes	2016-08-07	-	-	1.29272	0.765152	675.643	0.0166412	20.7571	-	-	-	-	-	-	-	-	-	-	-	-
L09	Small lakes	2016-08-09	-	-	0.903103	0.51486	361.185	0.00989827	12.2691	-	-	-	-	-	-	-	-	-	-	-	-
L10	Small lakes	2016-08-02	-	-	1.47917	0.495541	418.726	0.0151783	24.3353	13.1489	0.918346	5.12274	0.511973	0.926406	1.53547	1.8286	24.2179	42.2588	19.7276	8.9351	4.86049
L10	Small lakes	2016-08-06	4.2	nd	1.1506	0.590313	332.954	0.0124134	11.6401	12.6068	0.926604	5.40936	0.535884	0.932936	1.58344	1.82767	24.1717	42.0227	19.9976	9.30118	4.50679
L10	Small lakes	2016-08-09	-	-	1.02682	0.52682	377.43	0.0156395	19.4159	14.0948	0.912463	5.04784	0.533539	0.901899	1.52794	1.588	24.7134	39.429	17.136	9.08758	9.634
L11	Small lakes	2016-08-02	-	-	1.06994	0.429185	306.526	0.00931573	14.9882	-	-	-	-	-	-	-	-	-	-	-	-
L11	Small lakes	2016-08-07	-	-	1.10097	0.510105	338.353	0.0138223	16.8634	-	-	-	-	-	-	-	-	-	-	-	-
L11	Small lakes	2016-08-09	-	-	1.06762	0.503814	347.177	0.0192909	24.004	-	-	-	-	-	-	-	-	-	-	-	-
L12	Small lakes	2016-08-02	-	-	1.24025	0.416808	294.89	0.0106381	17.0955	-	-	-	-	-	-	-	-	-	-	-	-
L12	Small lakes	2016-08-07	-	-	0.991801	0.564507	423.318	0.0179108	21.9064	-	-	-	-	-	-	-	-	-	-	-	-
L12	Small lakes	2016-08-09	-	-	0.992432	0.564661	280.959	0.0168298	20.8975	-	-	-	-	-	-	-	-	-	-	-	-
P01	Ponds	2016-07-31	-	-	3.50716	-	-	-	-	97.6679	0.886287	4.69134	0.46351	0.953577	1.61029	14.7789	25.7488	43.8223	17.8841	8.90593	3.63885
P01	Ponds	2016-08-03	-	-	3.60958	5.11707	446.963	0.0366984	3.26512	84.1301	0.910616	4.87831	0.464145	0.936182	1.56513	11.574	26.7349	41.2472	18.3047	9.74997	3.96316
P01	Ponds	2016-08-07	46.4	nd	3.28291	7.88431	514.459	0.109228	7.32893	94.3517	0.86871	4.79743	0.476141	0.959886	1.51607	9.8789	27.6818	41.0862	18.7744	9.32735	3.13018
P02	Ponds	2016-07-31	-	-	2.60625	2.48366	162.269	0.0392231	2.85136	41.6715	0.78543	5.00093	0.428487	0.966387	1.497	6.05604	28.8472	41.1174	19.0038	9.6083	1.4233
P02	Ponds	2016-08-03	-	-	1.52776	1.70955	136.45	0.055289	4.99852	31.4207	0.914462	5.68921	0.415009	0.962369	1.53969	4.57952	28.021	41.6427	18.2129	10.1909	1.93254
P02	Ponds	2016-08-07	16.5	nd	2.22435	2.43867	146.749	0.0510155	3.46477	36.5777	0.855458	4.83012	0.444294	0.966779	1.54525	3.93701	28.3199	42.091	17.6324	10.1589	1.79773
P03	Ponds	2016-07-31	-	-	1.54363	1.70261	109.143	0.0731734	5.25105	22.1928	0.846865	5.31634	0.479352	0.938611	1.5241	3.05439	26.5795	39.1888	19.4729	10.7237	4.03514
P03	Ponds	2016-08-03	-	-	1.27942	1.48376	115.246	0.0470315	4.20065	23.8265	0.88114	5.18737	0.492562	0.932733	1.5881	3.08065	26.7444	39.4638	19.7668	10.0161	4.00885
P03	Ponds	2016-08-07	11.5	nd	2.20229	1.59204	88.2569	0.0514972	3.4975	23.5888	0.862315	5.25146	0.48067	0.943475	1.60501	3.09523	24.8332	43.8335	18.6132	8.70432	4.01573
P04	Ponds	2016-07-31	-	-	1.40327	1.41729	88.7988	0.029875	2.24714	-	-	-	-	-	-	-	-	-	-	-	-
P04	Ponds	2016-08-03	-	-	1.76817	1.08321	78.0736	0.0380292	3.37554	-	-	-	-	-	-	-	-	-	-	-	-
P04	Ponds	2016-08-06	-	-	2.33382	2.95469	176.64	0.0927273	6.29998	-	-	-	-	-	-	-	-	-	-	-	-
P05	Ponds	2016-07-31	16.8219	-27.6206	1.32882	4.85702	327.738	0.120731	9.09044	-	-	-	-	-	-	-	-	-	-	-	-
P05	Ponds	2016-08-03	19.3596	-27.5912	1.70109	5.26777	405.016	0.0952676	8.31912	-	-	-	-	-	-	-	-	-	-	-	-
P05	Ponds	2016-08-06	22.2918	-27.4082	4.10267	6.06543	366.611	0.309302	20.4978	-	-	-	-	-	-	-	-	-	-	-	-
P06	Ponds	2016-07-31	35.75	-27.0137	9.62164	8.71533	621.196	0.771316	54.9325	-	-	-	-	-	-	-	-	-	-	-	-
P06	Ponds	2016-08-03	36.4286	-26.7631	7.74545	16.0158	1274.46	1.25798	100.526	-	-	-	-	-	-	-	-	-	-	-	-
P06	Ponds	2016-08-06	28.4637	-26.5331	8.25917	14.2851	927.902	2.35728	150.556	-	-	-	-	-	-	-	-	-	-	-	-
P07	Ponds	2016-07-31	9.45095	-28.3841	1.6229	3.53133	238.817	0.0608778	4.48067	-	-	-	-	-	-	-	-	-	-	-	-
P07	Ponds	2016-08-03	13.3417	-28.9146	1.29511	4.33606	309.527	0.172918	13.9554	-	-	-	-	-	-	-	-	-	-	-	-
P07	Ponds	2016-08-06	14.382	-28.9489	3.31506	3.72101	230.658	0.116125	7.74819	-	-	-	-	-	-	-	-	-	-	-	-
P08	Ponds	2016-07-31	9.25384	-27.4336	0.819736	2.42519	157.19	0.0477377	3.47563	25.3803	0.876752	5.46357	0.484744	0.946662	1.53753	4.40731	26.7364	41.292	20.0459	8.5802	3.3454
P08	Ponds	2016-08-03	16.4962	-27.8604	1.1408	3.92043	271.247	0.108099	8.13866	28.2588	0.853219	5.27849	0.462381	0.958593	1.57881	4.21105	27.4733	40.689	20.5338	8.87277	2.43121
P08	Ponds	2016-08-06	16.902	-27.5912	1.18064	5.33796	332.598	0.130204	8.72474	30.9776	0.838498	5.36331	0.494628	0.960293	1.57697	4.43119	26.9589	42.5808	20.0118	8.02089	2.42758
P09	Ponds	2016-07-31	19.2077	-27.4258	1.40171	2.49857	167.292	0.066117	4.7828	-	-	-	-	-	-	-	-	-	-	-	-
P09	Ponds	2016-08-03	16.3199	-27.4757	1.17482	3.01375	221.933	0.111933	8.2625	-	-	-	-	-	-	-	-	-	-	-	-
P09	Ponds	2016-08-06	17.2305	-27.2985	2.01287	4.20177	256.309	0.158718	10.6957	-	-	-	-	-	-	-	-	-	-	-	-
P10	Ponds	2016-07-31	50.6821	-27.2006	19.7978	7.96019	567.574	0.518	38.6042	-	-	-	-	-	-	-	-	-	-	-	-
P10	Ponds	2016-08-03	51.0982	-27.1654	4.50241	6.35006	463.148	0.457382	36.6397	-	-	-	-	-	-	-	-	-	-	-	-
P10	Ponds	2016-08-06	18.5998	-27.3348	10.1415	6.86553	434.629	0.719542	47.2854	-	-	-	-	-	-	-	-	-	-	-	-
P11	Ponds	2016-07-31	37.6896	-27.8144	3.09808	6.08211	417.633	0.10206	7.52373	56.7548	0.887288	4.85834	0.467748	0.952167	1.51335	7.87934	27.0541	40.6164	17.9271	10.763	3.6395
P11	Ponds	2016-08-03	35.7903	-27.5756	3.22101	7.11419	497.475	0.316224	23.9396	52.9065	0.870021	5.14185	0.453726	0.963557	1.58429	8.08952	27.3499	40.8962	18.3151	11.0222	2.41669
P11	Ponds	2016-08-06	36.866	-27.4003	3.86881	6.33508	403.933	0.292481	19.4377	74.3294	0.872193	4.63827	0.674589	0.909983	1.8083	8.63798	21.2592	38.7458	25.0228	8.05829	6.9139
P12	Ponds	2016-07-31	32.5427	-27.6157	2.54184	7.74461	668.982	0.174583	12.5326	-	-	-	-	-	-	-	-	-	-	-	-
P12	Ponds	2016-08-03	26.7568	-27.7038	4.29692	7.87598	515.604	0.347518	25.2191	-	-	-	-	-	-	-	-	-	-	-	-
P12	Ponds	2016-08-06	32.2147	-27.557	2.63132	8.15604	587.548	0.228832	15.1215	-	-	-	-	-	-	-	-	-	-	-	-
S01	Fluvial	2016-08-01	-	-	2.14444	7.05608	509.86	0.719704	53.2142	50.9538	0.774765	4.5342	0.46038	0.967072	1.67819	6.23523	27.5459	41.5991	20.0532	9.10605	1.69575
S01	Fluvial	2016-08-05	12.1	nd	2.20405	5.48702	391.184	0.184793	13.7694	53.6171	0.791316	4.7329	0.456637	0.964906	1.63001	7.31021	27.324	42.3768	20.0102	8.61059	1.67843
S01	Fluvial	2016-08-08	-	-	5.58745	7.24858	522.259	0.501301	36.234	47.5261	0.792695	4.55645	0.465414	0.959414	1.61009	5.6122	27.4716	41.1913	20.3985	8.765	2.17364
S02	Fluvial	2016-08-01	-	-	2.98254	1.55931	3650.25	0.0260398	70.9781	-	-	-	-	-	-	-	-	-	-	-	-
S02	Fluvial	2016-08-05	-	-	1.07038	1.00866	2032.95	0.0247198	67.0923	-	-	-	-	-	-	-	-	-	-	-	-
S02	Fluvial	2016-08-08	-	-	0.616323	1.31005	2879.5	0.0502528	136.714	-	-	-	-	-	-	-	-	-	-	-	-
S03	Fluvial	2016-08-01	-	-	0.856229	1.0959	2306.2	0.0144024	39.7242	6.52316	0.956837	6.27287	0.590499	0.920206	1.67411	1.2922	23.6915	37.6957	21.9759	10.9852	5.65166
S03	Fluvial	2016-08-05	2.4	nd	0.941653	0.823498	1569.27	0.0190338	50.1412	9.136	0.915019	4.90401	0.583603	0.899606	1.64924	1.32763	23.0005	38.5674	22.2079	10.3668	5.85732
S03	Fluvial	2016-08-08	-	-	0.860368	1.00307	2102.67	0.0225927	60.7543	9.50731	0.938122	5.16136	0.599768	0.895134	1.66872	1.46666	22.3451	38.826	21.8821	10.1905	6.75628
S04	Fluvial	2016-08-01	-	-	0.707734	1.67343	3616.98	0.0156515	41.8357	-	-	-	-	-	-	-	-	-	-	-	-
S04	Fluvial	2016-08-05	-	-	3.42545	0.47989	641.816	0.0154053	41.7636	-	-	-	-	-	-	-	-	-	-	-	-
S04	Fluvial	2016-08-08	-	-	0.838536	0.84637	1615.4	0.0214781	59.2901	-	-	-	-	-	-	-	-	-	-	-	-
TK	Yedoma meltwater	2016-08-08	42.5	nd	8.5	-	-	-	-	72.5679	0.911428	7.90904	0.429911	0.949064	1.53908	26.7665	27.167	40.8836	17.7374	10.3628	3.84929
*nd = not determined
